# Supplementary material for: A Comparison of the Australian Dietary Guidelines to the NOVA Classification System in Classifying Foods to Predict Energy Intakes and Body Mass Index
Source: Nutrients. 2022 Sep 23;14(19):3942. doi: 10.3390/nu14193942 (PMC9571644; doi:10.3390/nu14193942)
Supplement: Supplementary file 1 [file nutrients-14-03942-s001.zip]

Archive with 1 entries (1 files):
- nutrients-1913113-supplementary.pdf
